# Supplementary material for: Involvement of Serotonergic Projections from the Dorsal Raphe to the Medial Preoptic Area in the Regulation of the Pup-Directed Paternal Response of Male Mandarin Voles
Source: Int J Mol Sci. 2023 Jul 18;24(14):11605. doi: 10.3390/ijms241411605 (PMC10380723; doi:10.3390/ijms241411605)
Supplement: Supplementary file 1 [file ijms-24-11605-s001.zip]

Archive with 1 entries (1 files):
- ijms-2450485-supplementary.pdf
